# Supplementary material for: Barley RNA viromes in six different geographical regions in Korea
Source: Sci Rep. 2018 Sep 5;8:13237. doi: 10.1038/s41598-018-31671-4 (PMC6125401; doi:10.1038/s41598-018-31671-4)
Supplement: Supplementary file 2 — Table S1 [file 41598_2018_31671_MOESM2_ESM.xlsx]

## Sheet: Sheet1
Table S1. Summary of virus identification from six different barley transcriptome.
Six different libraries referred as library A to F were sequenced.
Assembled contigs by Trinity and Velvet assemblers, respectively, as well as raw sequence reads were blasted against the virus reference database.
Trinity and Velvet indicate the number of assembled contigs associated with identified viruses.
Sequence read indicates the number of raw sequence reads associated with identified viruses.
Library	Trinity	Velvet	Sequence read	Name of virus	Abbreviation	Accession No.	Size	Genome type
A	5	1	81522	Barley mild mosaic virus RNA 1	BaMMV RNA1	NC_003483.1	7262	linear RNA
A	7	1	27469	Barley mild mosaic virus RNA2	BaMMV RNA2	NC_003482.1	3524	linear RNA
A	5	5	217358	Barley yellow mosaic virus RNA 1	BaYMV RNA1	NC_002990.1	7637	linear RNA
A	3	3	103888	Barley yellow mosaic virus RNA 2	BaYMV RNA2	NC_002991.1	3582	linear RNA
A	5	38	220	Hordeum vulgare endornavirus	HvEV	NC_028949.1	14243	linear RNA
A	0	1	43	Valsa ceratosperma hypovirus 1	VcHV1	NC_017099.1	9543	linear RNA
B	2	10	34597	Barley mild mosaic virus RNA 1	BaMMV RNA1	NC_003483.1	7262	linear RNA
B	3	7	11785	Barley mild mosaic virus RNA2	BaMMV RNA2	NC_003482.1	3524	linear RNA
B	5	6	710769	Barley yellow mosaic virus RNA 1	BaYMV RNA1	NC_002990.1	7637	linear RNA
B	4	3	479369	Barley yellow mosaic virus RNA 2	BaYMV RNA2	NC_002991.1	3582	linear RNA
B	2	38	229	Hordeum vulgare endornavirus	HvEV	NC_028949.1	14243	linear RNA
C	0	1	2	Barley mild mosaic virus RNA2	BaMMV RNA2	NC_003482.1	3524	linear RNA
C	6	5	36	Barley yellow dwarf virus-PAV	BYDV-PAV	NC_004750.1	5677	linear RNA
C	1	0	1	Barley yellow dwarf virus-GAV	BYDV-GAV	NC_004666.1	5685	linear RNA
C	7	3	57	Barley yellow dwarf virus-PAS	BYDV-PAS	NC_002160.2	5695	linear RNA
C	3	69	56442	Barley yellow mosaic virus RNA 1	BaYMV RNA1	NC_002990.1	7637	linear RNA
C	8	24	26802	Barley yellow mosaic virus RNA 2	BaYMV RNA2	NC_002991.1	3582	linear RNA
C	0	27	82	Hordeum vulgare endornavirus	HvEV	NC_028949.1	14243	linear RNA
C	0	1	9	Valsa ceratosperma hypovirus 1	VcHV1	NC_017099.1	9543	linear RNA
D	0	5	10	Barley mild mosaic virus RNA 1	BaMMV RNA1	NC_003483.1	7262	linear RNA
D	0	2	6	Barley mild mosaic virus RNA2	BaMMV RNA2	NC_003482.1	3524	linear RNA
D	0	2	10	Barley virus G isolate Gimje	BVG	NC_029906.1	5620	linear RNA
D	3	1	19	Barley yellow dwarf virus-GAV	BYDV-GAV	NC_004666.1	5685	linear RNA
D	4	4	120	Barley yellow dwarf virus-PAS	BYDV-PAS	NC_002160.2	5695	linear RNA
D	3	1	85	Barley yellow dwarf virus-PAV	BYDV-PAV	NC_004750.1	5677	linear RNA
D	2	68	38576	Barley yellow mosaic virus RNA 1	BaYMV RNA1	NC_002990.1	7637	linear RNA
D	2	22	31784	Barley yellow mosaic virus RNA 2	BaYMV RNA2	NC_002991.1	3582	linear RNA
D	2	34	117	Hordeum vulgare endornavirus	HvEV	NC_028949.1	14243	linear RNA
E	0	3	6	Barley mild mosaic virus RNA 1	BaMMV RNA1	NC_003483.1	7262	linear RNA
E	1	10	38	Barley virus G isolate Gimje	BVG	NC_029906.1	5620	linear RNA
E	3	22	107334	Barley yellow mosaic virus RNA 1	BaYMV RNA1	NC_002990.1	7637	linear RNA
E	5	12	61715	Barley yellow mosaic virus RNA 2	BaYMV RNA2	NC_002991.1	3582	linear RNA
E	7	41	168	Hordeum vulgare endornavirus	HvEV	NC_028949.1	14243	linear RNA
E	0	1	16	Valsa ceratosperma hypovirus 1	VcHV1	NC_017099.1	9543	linear RNA
F	5	5	1	Barley mild mosaic virus RNA 1	BaMMV RNA1	NC_003483.1	7262	linear RNA
F	1	1	12	Barley mild mosaic virus RNA2	BaMMV RNA2	NC_003482.1	3524	linear RNA
F	2	0	32	Barley yellow dwarf virus-GAV	BYDV-GAV	NC_004666.1	5685	linear RNA
F	7	3	133	Barley yellow dwarf virus-PAS	BYDV-PAS	NC_002160.2	5695	linear RNA
F	5	5	122	Barley yellow dwarf virus-PAV	BYDV-PAV	NC_004750.1	5677	linear RNA
F	3	10	153517	Barley yellow mosaic virus RNA 1	BaYMV RNA1	NC_002990.1	7637	linear RNA
F	7	0	93219	Barley yellow mosaic virus RNA 2	BaYMV RNA2	NC_002991.1	3582	linear RNA
F	5	39	157	Hordeum vulgare endornavirus	HvEV	NC_028949.1	14243	linear RNA
F	1	1	31	Valsa ceratosperma hypovirus 1	VcHV1	NC_017099.1	9543	linear RNA
