# Supplementary material for: Barley RNA viromes in six different geographical regions in Korea
Source: Sci Rep. 2018 Sep 5;8:13237. doi: 10.1038/s41598-018-31671-4 (PMC6125401; doi:10.1038/s41598-018-31671-4)
Supplement: Supplementary file 3 — Table S2 [file 41598_2018_31671_MOESM3_ESM.xlsx]

## Sheet: Sheet1
Table S2. Detailed information for the primers to detect viruses infecting barley used in this study.
Name of primer	Primer sequences	Size of PCR product	Target gene or virus	Accession number	Primer position
HvACT-rtF1	GGTCGTACTACTGGTATCGTTCTCGACTC	201	Hvu-Actin mRNA	AY145451.1	461-489
HvACT-rtR1	GATGTCCCTTACAATTTCCCGCTC		Hvu-Actin mRNA	AY145451.1	661-638
BaMMV RNA1-167F1	GAAGTGTTCTACCAGAACCAGGTTCA	285	BaMMVRNA1	NC_003483.1	167-192
BaMMV RNA1-451R1	CCAGCCTTTCTCCATGCCATT		BaMMVRNA1	NC_003483.1	451-431
BaMMV RNA1-5900F1	CGCATCGTTGCAATCTTGCAA	507	BaMMVRNA1	NC_003483.1	5900-5920
BaMMV RNA1-6406R1	AGTTGCAACGGACGCAAAGGT		BaMMVRNA1	NC_003483.1	6406-6386
BaMMV RNA2-164F1	CGCCAAGGATGGCAGCAAG	703	BaMMVRNA2	NC_003482.1	164-182
BaMMV RNA2-866R1	CCATGGATTTCTTCCAGAAGGAGTA		BaMMVRNA2	NC_003482.1	866-842
BaMMV RNA2-1391F1	ACGAACTGGCAGCCTGATGTTC	347	BaMMVRNA2	NC_003482.1	1391-1412
BaMMV RNA2-1737R1	GAGGCTGGGGGCTGCCC		BaMMVRNA2	NC_003482.1	1737-1721
BaYMV RNA1-253F1	CCCATGAATTTTTCCGCAAACTT	524	BaYMVRNA1	NC_002990.1	253-275
BaYMV RNA1-776R1	TGTTCGCCAAAGTATGTACCATTTAGC		BaYMVRNA1	NC_002990.1	776-750
BaYMV RNA1-4567F1	GTTATCGCACAAATGGTCTTTGTTGAC	629	BaYMVRNA1	NC_002990.1	4567-4593
BaYMV RNA1-5195R1	GGCGCATACTCATTCATGAAATCTT		BaYMVRNA1	NC_002990.1	5195-5171
BaYMV RNA2-449F1	GCTGAGTCCATCTTGTGCGCTG	301	BaYMVRNA2	NC_002991.1	449-470
BaYMV RNA2-749R1	GTAGCACCTCTGGGAAAAGCCTAA		BaYMVRNA2	NC_002991.1	749-726
BaYMV RNA2-1547F1	GCTTGGTGGCAAGTTCTTATTGGC	343	BaYMVRNA2	NC_002991.1	1547-1570
BaYMV RNA2-1889R1	CAGCTAACTCGCGAAGATTTCCC		BaYMVRNA2	NC_002991.1	1889-1867
HvEV-8724F1	ACCACATTAATAACCCTCAACCCCA	732	HvEV	NC_028949.1	8724-8748
HvEV-9455R1	TTGTACCATGATTTGCCGGCTC		HvEV	NC_028949.1	9455-9434
HvEV-10992F1	CCCAGAGTAGACAAAGTGATGGAAAG	565	HvEV	NC_028949.1	10992-11017
HvEV-11556R1	CTCCTGGTTTCAATTTGTCGCTG		HvEV	NC_028949.1	11556-11534
BVG-388F1	TTGATGCAAGAGCTTATGCGCAT	285	BVG	NC_029906.1	388-410
BVG-672R1	GGTGTACCGCTTGATGAGGAAAATC		BVG	NC_029906.1	672-648
BVG-3814F1	TCAAAGGTCACTTTGGAGTTCATCTCC	494	BVG	NC_029906.1	3814-3840
BVG-4307R1	GACCAAGATTCATCGTGCCAATAGTAC		BVG	NC_029906.1	4307-4281
